# Supplementary material for: Timely bespoke phage-antibiotic combination to treat refractory Pseudomonas aeruginosa mediastinitis and vascular graft infection
Source: Nat Commun. 2026 Jan 9;17:1385. doi: 10.1038/s41467-025-68136-y (PMC12877064; doi:10.1038/s41467-025-68136-y)
Supplement: Supplementary file 4 — Source data [file 41467_2025_68136_MOESM4_ESM.xlsx]

## Sheet: Figure 4a
Figure 4A
	Time (h)	4 isolates		PW21/KSY1A/P0413+ATM		PW21/KSY1A/P0413+CZA		PW21/KSY1A/P0413+TZP		PW21/KSY1A/P0413+FOF		PW21/KSY1A/P0413+LVX		PW21/KSY1A/P0413+C/T		PW21/KSY1A/P0413+MEM
	0	3060000	3600000	3060000	3600000	3060000	3600000	3060000	3600000	3060000	3600000	3060000	3600000	3060000	3600000	3060000	3600000
	2	2440000	2860000	1	20	1	1	1	20	1	1	1	1	1	1	1	1
	4	8200000	9440000	1	1	1	1	1	20	1	1	1	1	1	1	1	1
	6	20800000	24000000	1	20	1	1	1	1	1	20	1	1	1	1	1	20
	8	16800000	24600000	1	1	1	1	1	20	20	60	1	1	1	1	1	20
	24	232000000	180000000	1	1	1	1	1	1	246000	182000	1	1	1	1	1880	2080

## Sheet: Figure 4c
Upper panel
	[LEVO]	LEVO		LEVO+PW21		LEVO+KSY1a		LEVO+P0413		LEVO+Cocktail 3
	0	0.7894	0.8212	0.7894	0.8212	0.7894	0.8212	0.7894	0.8212	0.7894	0.8212
	0.2	0.8411	0.8351	0.2596	0.28	0.4474	0.3209	0.3471	0.2992	0.1307	0.2166
	0.4	0.824	0.7981	0.1863	0.2808	0.2273	0.3193	0.2423	0.2504	0.1004	0.1895
	0.8	0.7733	0.7271	0.1928	0.2496	0.2687	0.3136	0.1568	0.207	0.0985	0.1682
	1.6	0.698	0.5377	0.1961	0.2517	0.2552	0.2847	0.0771	0.1427	0.1105	0.168
	3.2	0.2781	0.3442	0.1868	0.244	0.2265	0.2639	0.0821	0.1474	0.0941	0.1781
	6.3	0.2125	0.2619	0.1777	0.2375	0.2114	0.2597	0.0848	0.1282	0.0938	0.2033
	12.5	0.2271	0.254	0.1988	0.2178	0.1968	0.244	0.0802	0.1569	0.0988	0.2297
	25	0.2106	0.2534	0.2138	0.2191	0.2011	0.2406	0.0818	0.1551	0.0828	0.2131
	50	0.1743	0.2483	0.201	0.2558	0.1859	0.2408	0.0681	0.132	0.0885	0.1934
Lower Panel
	[PTZ]	PTZ		PTZ+PW21		PTZ+KSY1a		PTZ+P0413		PTZ+Cocktail 3
	0	0.7894	0.8212	0.7894	0.8212	0.7894	0.8212	0.7894	0.8212	0.7894	0.8212
	0.2	0.765	0.7504	0.2223	0.1174	0.2374	0.1447	0.3223	0.2368	0.1721	0.1019
	0.4	0.7381	0.7485	0.1017	0.1363	0.1098	0.1497	0.2426	0.2457	0.018	0.1051
	0.8	0.7073	0.8233	0.0764	0.1271	0.1027	0.1528	0.2067	0.1795	0.0031	0.0708
	1.6	0.856	0.765	0.0818	0.1289	0.0947	0.1331	0.0967	0.0698	-0.003	0.0642
	3.2	0.7256	0.6586	0.0802	0.1247	0.0808	0.1305	-0.007	0.0323	0.0008	0.0582
	6.3	0.1044	0.3086	0.0808	0.1257	0.0838	0.127	-0.0036	0.044	-0.0031	0.0632
	12.5	0.0435	0.1038	0.0788	0.1165	0.083	0.1313	-0.0021	0.0341	0.0019	0.0708
	25	0.0332	0.1048	0.0685	0.1243	0.0727	0.1169	-0.0037	0.0328	-0.0018	0.0645
	50	0.0006	0.0874	0.0619	0.1016	0.0657	0.1026	-0.0028	0.0002	-0.0009	0.0443

## Sheet: Figure 4d
Upper panel
	LVX		LVX+PW21		LVX+KSY1a		LVX+P0413		LVX+Cocktail 3
	64700000	84000000	240	498	130000	240000	190000	350000	390	400
Lower panel
	LEVO		LEVO+PW21		LEVO+KSY1a		LEVO+P0413		LEVO+Cocktail 3
	64700000	84000000	800	900	190000	756000	400000	350000	200	600

## Sheet: Figure 4e
Upper panel
	Untreated						Cocktail 1						Cocktail 2						Cocktail 3						Cocktail 4
	0.7125	0.7162	0.6736	0.6788	0.6944	0.7263	0.2416	0.2361	0.2996	0.2061	0.2046	0.2487	0.2914	0.2859	0.28	0.3098	0.2657	0.279	0.2275	0.2341	0.2961	0.265	0.297	0.2449	0.3913	0.3426	0.3948	0.3472	0.3422	0.2627
Lower panel
	Untreated						Cocktail 1						Cocktail 2						Cocktail 3						Cocktail 4
	145000000	120000000	135000000	650000000	350000000	350000000	14000000	11000000	9500000	4000000	6000000	7500000	8000000	14500000	10000000	8500000	7500000	5000000	8000000	5500000	7500000	9000000	11000000	11500000	10000000	11500000	12000000	12000000	15500000	11000000

## Sheet: Figure S4
	Time (h)	PA2081		PA2081+PW17		PA2081+PW19		PA2081+PW20		PA2081+PW21		PA2081+PW22		PA2081+PW23		PA2081+KSY1a		PA2081+P0413
	0	1840000	1600000	440000	580000	440000	580000	440000	580000	1840000	1600000	1840000	1600000	440000	580000	1840000	1600000	440000	580000
	2	17000000	18000000	380	440	1620	1740	380	820	1920	1060	2520	1920	500	620	320	2360	252000	274000
	4	74000000	42000000	1440	720	1120	2800	3000	4140	24000	17600	17400	12600	1100	580	440	1360	268000	360000
	6	80000000	92000000	1920	2200	3400	3600	2480	2860	146000	66000	166000	126000	2260	1780	4000	4000	740000	460000
	8	64000000	40000000	21800	58800	3020	4300	2480	2600	2080000	1240000	400000	840000	8220	6920	144000	242000	234000	284000
	24	220000000	254000000	5600000	5800000	4200000	4200000	7200000	7600000	80000000	86000000	56000000	96000000	14600000	21600000	166000000	130000000	78400000	60800000

## Sheet: Figure S5
	Time (h)	PA2091		PA2091+PW17		PA2091+PW19		PA2091+PW20		PA2091+PW21		PA2091+PW22		PA2091+PW23		PA2091+KSY1a		PA2091+P0413
	0	1720000	1720000	1060000	1089587	1060000	1089587	1060000	1089587	1720000	1720000	1720000	1720000	1060000	1089587	1720000	1720000	1060000	1089587
	2	15000000	16155494	620	589.237	740	834.026	620	609.918	1080	831.384	1160	1420.7	700	802.496	62000	39683.8	25200000	23330667
	4	56000000	58923679	5000	5291.5	6000	6572.67	5600	5396.3	6000	6177.38	12200	11264.1	6400	7673.33	184000	169422	60000000	60991803
	6	58000000	78409183	64000	53066	40000	53665.6	45400	51137.5	178000	116310	6600	8520.56	22000	28913.7	840000	829940	2400000	2497999
	8	156000000	162000000	660000	618708	382000	432643	400000	497996	760000	551362	620000	695414	384000	371806	2380000	2235621	600000	638749
	24	48000000	78383672	1560000000	1510000000	1380000000	1690000000	760000000	872000000	3140000000	3580000000	3100000000	3150000000	1000000000	1220000000	180000000	186000000	660000000	1050000000

## Sheet: Figure S6
	Time (h)	PA2096		PA2096+PW17		PA2096+PW19		PA2096+PW20		PA2096+PW21		PA2096+PW22		PA2096+PW23		PA2096+KSY1a		PA2096+P0413
	0	1280000	1920000	600000	520000	600000	520000	600000	520000	1280000	1920000	1280000	1920000	600000	520000	1280000	1920000	600000	520000
	2	23800000	14400000	640	800	1040	1160	860	1000	1980	2100	2360	2120	560	1220	1	1100	4220000	4560000
	4	9000000	10400000	8600	6200	9400	7600	7800	5600	17400	18200	15200	13000	9000	14000	1240	1400	19800	12000
	6	6000000	6400000	66000	72000	82000	88000	88000	112000	208000	210000	230000	134000	90000	144000	880	1380	20	20
	8	6800000	13000000	800000	880000	740000	560000	740000	940000	1580000	1900000	1420000	2040000	1020000	1700000	104000	64000	278000	242000
	24	72000000	164000000	15000000	14400000	8200000	4400000	5600000	7200000	70000000	96000000	78000000	94000000	6600000	2980000	52000000	52000000	5200000	9000000

## Sheet: Figure S7
	Time (h)	PA2111		PA2111+PW17		PA2111+PW19		PA2111+PW20		PA2111+PW21		PA2111+PW22		PA2111+PW23		PA2111+KSY1a		PA2111+P0413
	0	1620000	1600000	1620000	1600000	1620000	1600000	1620000	1600000	1620000	1600000	1620000	1600000	1620000	1600000	1620000	1600000	1620000	1600000
	2	11800000	9000000	4400	5000	6000	6200	1120	900	540	560	860	920	500	1080	17800	11800	3920000	4500000
	4	40000000	40000000	14800	18600	40000	48000	11600	10400	2400	2220	4000	8800	8600	14200	5420	2880	40000	42000
	6	92000000	88000000	170000	182000	194000	198000	74000	104000	25400	20800	54000	106000	70000	60000	12800	11600	860	1140
	8	94000000	160000000	1060000	660000	1360000	1220000	460000	880000	102000	114000	600000	460000	1320000	900000	70000	122000	9600	11000
	24	1720000000	1820000000	460000000	440000000	1640000000	860000000	900000000	740000000	680000	1200000	680000000	980000000	2640000000	1620000000	124000000	158000000	2240000	2440000

## Sheet: Figure S8
Time (h)	4 isolates		+PW20/PW21		+PW20/PW23		+PW20/KSY1a		+PW20/P0413		+PW21/PW23		+PW21/KSY1a		+PW21/P0413		+PW23/KSY1a		+PW23/P0413		+KSY1a/P0413
0	2100000	1800000	2100000	1800000	2100000	1800000	2100000	1800000	2100000	1800000	2100000	1800000	2100000	1800000	2100000	1800000	2100000	1800000	2100000	1800000	2100000	1800000
2	1000000	2000000	460	360	600	480	180	1	660	820	420	500	360	40	60	120	60	100	600	660	420	440
4	1800	3100	1500	2000	2700	1700	20	1	2500	1300	1900	2200	1	20	1200	820	280	40	1600	2400	480	740
6	62000	60000	8000	5400	26000	14000	40	140	37000	30000	15000	19000	1	20	2700	2100	140	100	22000	13000	4500	540
8	170000	130000	600000	700000	540000	480000	160	1500	170000	66000	400000	560000	1	1	700000	580000	2500	2000	31000	40000	5000	6800
24	40000000	66000000	42000000	50000000	42000000	38000000	130000000	170000000	58000000	62000000	11000000	18000000	66000000	100000000	78000000	100000000	100000000	120000000	96000000	92000000	200000000	150000000

## Sheet: Figure S9
Time (h)	4 isolates		+PW20/PW21/PW23		+PW20/PW21/KSY1a		+PW20/PW21/P0413		+PW20/PW23/KSY1a		+PW20/PW23/P0413		+PW20/KSY1a/P0413		+PW21/PW23/KSY1a		+PW21/PW23/P0413		+PW21/KSY1a/P0413		+PW23/KSY1s/P0413
0	2100000	1800000	2100000	1800000	2100000	1800000	2100000	1800000	2100000	1800000	2100000	1800000	2100000	1800000	2100000	1800000	2100000	1800000	2100000	1800000	2100000	1800000
2	1000000	2000000	140	400	20	20	280	360	100	100	820	520	1	40	1	1	940	1000	460	80	20	1
4	1800	3100	500	440	1	1	860	1600	20	140	6800	5800	120	120	1	40	4600	5000	1	40	40	120
6	62000	60000	3800	5000	1	1	6200	5000	80	80	36000	42000	260	600	1	1	26000	29000	1	1	320	160
8	170000	130000	26000	21000	80	160	26000	34000	200	200	460000	440000	460	380	20	60	210000	210000	160	100	60	180
24	40000000	66000000	40000000	42000000	46000000	48000000	130000000	130000000	210000000	190000000	58000000	60000000	150000000	180000000	32000000	24000000	96000000	82000000	42000000	46000000	230000000	230000000

[truncated: 10 more sheets: Figure S10, Figure S11, Figure S12, Figure S13, Figure S14, Figure S15, Figure S16a, Figure S16b, Figure S16c, Figure S16d]
